# Supplementary material for: Statistical modeling for identifying chikungunya high-risk areas of two large-scale outbreaks in Thailand's southernmost provinces
Source: Sci Rep. 2023 Nov 3;13:18972. doi: 10.1038/s41598-023-45307-9 (PMC10624817; doi:10.1038/s41598-023-45307-9)
Supplement: Supplementary file 1 — Supplementary Information. [file 41598_2023_45307_MOESM1_ESM.xlsx]

## Sheet: chikfdata
year	subDist	pop	sag	occu	chikf
2008	900101	5658	01:m0-9	0	0
2008	900101	6605	02:m10-19	0	0
2008	900101	5676	03:m20-29	0	0
2008	900101	5023	04:m30-39	0	0
2008	900101	5081	05:m40-49	0	0
2008	900101	3468	06:m50-59	0	0
2008	900101	1717	07:m60-69	0	0
2008	900101	1257	08:m70+	0	0
2008	900101	5373	09:f0-9	0	0
2008	900101	6548	10:f10-19	0	0
2008	900101	5725	11:f20-29	0	0
2008	900101	5730	12:f30-39	0	0
2008	900101	5867	13:f40-49	0	0
2008	900101	4002	14:f50-59	0	0
2008	900101	2171	15:f60-69	0	0
2008	900101	1915	16:f70+	0	0
2008	900102	2575	01:m0-9	0	0
2008	900102	2800	02:m10-19	0	0
2008	900102	3169	03:m20-29	0	0
2008	900102	2936	04:m30-39	0	0
2008	900102	2800	05:m40-49	0	0
2008	900102	1915	06:m50-59	0	0
2008	900102	1093	07:m60-69	0	0
2008	900102	645	08:m70+	0	0
2008	900102	2489	09:f0-9	0	0
2008	900102	3017	10:f10-19	0	0
2008	900102	3655	11:f20-29	0	0
2008	900102	3526	12:f30-39	0	0
2008	900102	3390	13:f40-49	0	0
2008	900102	2407	14:f50-59	0	0
2008	900102	1202	15:f60-69	0	0
2008	900102	821	16:f70+	0	0
2008	900103	914	01:m0-9	0	0
2008	900103	896	02:m10-19	0	0
2008	900103	814	03:m20-29	0	0
2008	900103	809	04:m30-39	0	0
2008	900103	691	05:m40-49	0	0
2008	900103	488	06:m50-59	0	0
2008	900103	306	07:m60-69	0	0
2008	900103	271	08:m70+	0	0
2008	900103	820	09:f0-9	0	0
2008	900103	760	10:f10-19	0	0
2008	900103	884	11:f20-29	0	0
2008	900103	854	12:f30-39	0	0
2008	900103	807	13:f40-49	0	0
2008	900103	553	14:f50-59	0	0
2008	900103	380	15:f60-69	0	0
2008	900103	402	16:f70+	0	0
2008	900104	2392	01:m0-9	0	0
2008	900104	1994	02:m10-19	0	0
2008	900104	1944	03:m20-29	0	0
2008	900104	1952	04:m30-39	0	0
2008	900104	1716	05:m40-49	0	0
2008	900104	1183	06:m50-59	0	0
2008	900104	696	07:m60-69	0	0
2008	900104	468	08:m70+	0	0
2008	900104	2136	09:f0-9	0	0
2008	900104	1993	10:f10-19	0	0
2008	900104	1995	11:f20-29	0	0
2008	900104	2171	12:f30-39	0	0
2008	900104	2081	13:f40-49	0	0
2008	900104	1297	14:f50-59	0	0
2008	900104	749	15:f60-69	0	0
2008	900104	662	16:f70+	0	0
2008	900201	461	01:m0-9	0	0
2008	900201	408	02:m10-19	0	0
2008	900201	490	03:m20-29	0	0
2008	900201	523	04:m30-39	0	0
2008	900201	395	05:m40-49	0	0
2008	900201	256	06:m50-59	0	0
2008	900201	167	07:m60-69	0	0
2008	900201	151	08:m70+	0	0
2008	900201	445	09:f0-9	0	0
2008	900201	367	10:f10-19	0	0
2008	900201	462	11:f20-29	0	0
2008	900201	491	12:f30-39	0	0
2008	900201	429	13:f40-49	0	0
2008	900201	321	14:f50-59	0	0
2008	900201	229	15:f60-69	0	0
2008	900201	231	16:f70+	0	0
2008	900301	1467	01:m0-9	0	0
2008	900301	1259	02:m10-19	0	0
2008	900301	1255	03:m20-29	0	0
2008	900301	1130	04:m30-39	0	0
2008	900301	883	05:m40-49	0	0
2008	900301	617	06:m50-59	0	0
2008	900301	335	07:m60-69	0	0
2008	900301	284	08:m70+	0	0
2008	900301	1300	09:f0-9	0	0
2008	900301	1228	10:f10-19	0	0
2008	900301	1211	11:f20-29	0	0
2008	900301	1139	12:f30-39	0	0
2008	900301	921	13:f40-49	0	0
2008	900301	681	14:f50-59	0	0
2008	900301	372	15:f60-69	0	0
2008	900301	363	16:f70+	0	0
2008	900302	390	01:m0-9	0	0
2008	900302	399	02:m10-19	0	0
2008	900302	362	03:m20-29	0	0
2008	900302	312	04:m30-39	0	0
2008	900302	298	05:m40-49	0	0
2008	900302	199	06:m50-59	0	0
2008	900302	143	07:m60-69	0	0
2008	900302	109	08:m70+	0	0
2008	900302	365	09:f0-9	0	0
2008	900302	361	10:f10-19	0	0
2008	900302	366	11:f20-29	0	0
2008	900302	368	12:f30-39	0	0
2008	900302	331	13:f40-49	0	0
2008	900302	229	14:f50-59	0	0
2008	900302	153	15:f60-69	0	0
2008	900302	156	16:f70+	0	0
2008	900303	515	01:m0-9	0	0
2008	900303	519	02:m10-19	0	0
2008	900303	522	03:m20-29	0	0
2008	900303	503	04:m30-39	0	0
2008	900303	447	05:m40-49	0	0
2008	900303	254	06:m50-59	0	0
2008	900303	154	07:m60-69	0	0
2008	900303	119	08:m70+	0	0
2008	900303	539	09:f0-9	0	0
2008	900303	455	10:f10-19	0	0
2008	900303	493	11:f20-29	0	0
2008	900303	525	12:f30-39	0	0
2008	900303	447	13:f40-49	0	0
2008	900303	262	14:f50-59	0	0
2008	900303	166	15:f60-69	0	0
2008	900303	171	16:f70+	0	0
2008	900304	1414	01:m0-9	0	0
2008	900304	1419	02:m10-19	0	0
2008	900304	1351	03:m20-29	0	0
2008	900304	1179	04:m30-39	0	0
2008	900304	918	05:m40-49	0	0
2008	900304	559	06:m50-59	0	0
2008	900304	346	07:m60-69	0	0
2008	900304	297	08:m70+	0	0
2008	900304	1358	09:f0-9	0	0
2008	900304	1297	10:f10-19	0	0
2008	900304	1315	11:f20-29	0	0
2008	900304	1143	12:f30-39	0	0
2008	900304	999	13:f40-49	0	0
2008	900304	660	14:f50-59	0	0
2008	900304	357	15:f60-69	0	0
2008	900304	365	16:f70+	0	0
2008	900305	564	01:m0-9	0	0
2008	900305	622	02:m10-19	0	0
2008	900305	616	03:m20-29	0	0
2008	900305	550	04:m30-39	0	0
2008	900305	482	05:m40-49	0	0
2008	900305	361	06:m50-59	0	0
2008	900305	172	07:m60-69	0	0
2008	900305	199	08:m70+	0	0
2008	900305	579	09:f0-9	0	0
2008	900305	533	10:f10-19	0	0
2008	900305	616	11:f20-29	0	0
2008	900305	619	12:f30-39	0	0
2008	900305	529	13:f40-49	0	0
2008	900305	345	14:f50-59	0	0
2008	900305	212	15:f60-69	0	0
2008	900305	239	16:f70+	0	0
2008	900306	1183	01:m0-9	0	0
2008	900306	1179	02:m10-19	0	0
2008	900306	1101	03:m20-29	0	0
2008	900306	812	04:m30-39	0	0
2008	900306	673	05:m40-49	0	0
2008	900306	440	06:m50-59	0	0
2008	900306	236	07:m60-69	0	0
2008	900306	220	08:m70+	0	0
2008	900306	1132	09:f0-9	0	0
2008	900306	1018	10:f10-19	0	0
2008	900306	1069	11:f20-29	0	0
2008	900306	880	12:f30-39	0	0
2008	900306	743	13:f40-49	0	0
2008	900306	444	14:f50-59	0	0
2008	900306	278	15:f60-69	0	0
2008	900306	270	16:f70+	0	0
2008	900307	250	01:m0-9	0	0
2008	900307	266	02:m10-19	0	0
2008	900307	281	03:m20-29	0	0
2008	900307	306	04:m30-39	0	0
2008	900307	263	05:m40-49	0	0
2008	900307	196	06:m50-59	0	0
2008	900307	115	07:m60-69	0	0
2008	900307	123	08:m70+	0	0
2008	900307	236	09:f0-9	0	0
2008	900307	271	10:f10-19	0	0
2008	900307	251	11:f20-29	0	0
2008	900307	327	12:f30-39	0	0
2008	900307	283	13:f40-49	0	0
2008	900307	222	14:f50-59	0	0
2008	900307	143	15:f60-69	0	0
2008	900307	166	16:f70+	0	0
2008	900308	245	01:m0-9	0	0
2008	900308	247	02:m10-19	0	0
2008	900308	190	03:m20-29	0	0
2008	900308	198	04:m30-39	0	0
2008	900308	204	05:m40-49	0	0
2008	900308	128	06:m50-59	0	0
2008	900308	86	07:m60-69	0	0
2008	900308	93	08:m70+	0	0
2008	900308	222	09:f0-9	0	0
2008	900308	227	10:f10-19	0	0
2008	900308	211	11:f20-29	0	0
2008	900308	204	12:f30-39	0	0
2008	900308	190	13:f40-49	0	0
2008	900308	163	14:f50-59	0	0
2008	900308	100	15:f60-69	0	0
2008	900308	119	16:f70+	0	0
2008	900309	574	01:m0-9	0	0
2008	900309	534	02:m10-19	0	0
2008	900309	465	03:m20-29	0	0
2008	900309	514	04:m30-39	0	0
2008	900309	373	05:m40-49	0	0
2008	900309	257	06:m50-59	0	0
2008	900309	175	07:m60-69	0	0
2008	900309	138	08:m70+	0	0
2008	900309	508	09:f0-9	0	0
2008	900309	529	10:f10-19	0	0
2008	900309	528	11:f20-29	0	0
2008	900309	496	12:f30-39	0	0
2008	900309	427	13:f40-49	0	0
2008	900309	311	14:f50-59	0	0
2008	900309	175	15:f60-69	0	0
2008	900309	171	16:f70+	0	0
2008	900310	555	01:m0-9	0	0
2008	900310	565	02:m10-19	0	0
2008	900310	629	03:m20-29	0	0
2008	900310	603	04:m30-39	0	0
2008	900310	517	05:m40-49	0	0
2008	900310	358	06:m50-59	0	0
2008	900310	207	07:m60-69	0	0
2008	900310	212	08:m70+	0	0
2008	900310	526	09:f0-9	0	0
2008	900310	478	10:f10-19	0	0
2008	900310	591	11:f20-29	0	0
2008	900310	568	12:f30-39	0	0
2008	900310	580	13:f40-49	0	0
2008	900310	409	14:f50-59	0	0
2008	900310	242	15:f60-69	0	0
2008	900310	321	16:f70+	0	0
2008	900311	549	01:m0-9	0	0
2008	900311	578	02:m10-19	0	0
2008	900311	498	03:m20-29	0	0
2008	900311	432	04:m30-39	0	0
2008	900311	346	05:m40-49	0	0
2008	900311	267	06:m50-59	0	0
2008	900311	128	07:m60-69	0	0
2008	900311	143	08:m70+	0	0
2008	900311	534	09:f0-9	0	0
2008	900311	552	10:f10-19	0	0
2008	900311	519	11:f20-29	0	0
2008	900311	425	12:f30-39	0	0
2008	900311	366	13:f40-49	0	0
2008	900311	273	14:f50-59	0	0
2008	900311	173	15:f60-69	0	0
2008	900311	170	16:f70+	0	0
2008	900312	378	01:m0-9	0	0
2008	900312	360	02:m10-19	0	0
2008	900312	332	03:m20-29	0	0
2008	900312	306	04:m30-39	0	0
2008	900312	291	05:m40-49	0	0
2008	900312	158	06:m50-59	0	0
2008	900312	84	07:m60-69	0	0
2008	900312	104	08:m70+	0	0
2008	900312	336	09:f0-9	0	0
2008	900312	333	10:f10-19	0	0
2008	900312	341	11:f20-29	0	0
2008	900312	305	12:f30-39	0	0
2008	900312	281	13:f40-49	0	0
2008	900312	176	14:f50-59	0	0
2008	900312	114	15:f60-69	0	0
2008	900312	123	16:f70+	0	0
2008	900313	385	01:m0-9	0	0
2008	900313	374	02:m10-19	0	0
2008	900313	438	03:m20-29	0	0
2008	900313	439	04:m30-39	0	0
2008	900313	377	05:m40-49	0	0
2008	900313	262	06:m50-59	0	0
2008	900313	166	07:m60-69	0	0
2008	900313	154	08:m70+	0	0
2008	900313	400	09:f0-9	0	0
2008	900313	344	10:f10-19	0	0
2008	900313	429	11:f20-29	0	0
2008	900313	443	12:f30-39	0	0
2008	900313	403	13:f40-49	0	0
2008	900313	316	14:f50-59	0	0
2008	900313	192	15:f60-69	0	0
2008	900313	229	16:f70+	0	0
2008	900314	1010	01:m0-9	0	0
2008	900314	911	02:m10-19	0	0
2008	900314	818	03:m20-29	0	0
2008	900314	719	04:m30-39	0	0
2008	900314	497	05:m40-49	0	0
2008	900314	322	06:m50-59	0	0
2008	900314	197	07:m60-69	0	0
2008	900314	137	08:m70+	0	0
2008	900314	953	09:f0-9	0	0
2008	900314	826	10:f10-19	0	0
2008	900314	829	11:f20-29	0	0
2008	900314	745	12:f30-39	0	0
2008	900314	498	13:f40-49	0	0
2008	900314	348	14:f50-59	0	0
2008	900314	202	15:f60-69	0	0
2008	900314	191	16:f70+	0	0
2008	900401	1654	01:m0-9	0	0
2008	900401	1279	02:m10-19	0	0
2008	900401	1191	03:m20-29	0	0
2008	900401	1102	04:m30-39	0	0
2008	900401	996	05:m40-49	0	0
2008	900401	660	06:m50-59	0	0
2008	900401	435	07:m60-69	0	0
2008	900401	342	08:m70+	0	0
2008	900401	1566	09:f0-9	0	0
2008	900401	1208	10:f10-19	0	0
2008	900401	1173	11:f20-29	0	0
2008	900401	1149	12:f30-39	0	0
2008	900401	1042	13:f40-49	0	0
2008	900401	744	14:f50-59	0	0
2008	900401	443	15:f60-69	0	0
2008	900401	364	16:f70+	0	0
2008	900402	287	01:m0-9	0	0
2008	900402	331	02:m10-19	0	0
2008	900402	342	03:m20-29	0	0
2008	900402	367	04:m30-39	0	0
2008	900402	282	05:m40-49	0	0
2008	900402	182	06:m50-59	0	0
2008	900402	136	07:m60-69	0	0
2008	900402	132	08:m70+	0	0
2008	900402	246	09:f0-9	0	0
2008	900402	306	10:f10-19	0	0
2008	900402	323	11:f20-29	0	0
2008	900402	348	12:f30-39	0	0
2008	900402	300	13:f40-49	0	0
2008	900402	218	14:f50-59	0	0
2008	900402	154	15:f60-69	0	0
2008	900402	149	16:f70+	0	0
2008	900403	244	01:m0-9	0	0
2008	900403	228	02:m10-19	0	0
2008	900403	219	03:m20-29	0	0
2008	900403	227	04:m30-39	0	0
2008	900403	177	05:m40-49	0	0
2008	900403	131	06:m50-59	0	0
2008	900403	71	07:m60-69	0	0
2008	900403	65	08:m70+	0	0
2008	900403	237	09:f0-9	0	0
2008	900403	203	10:f10-19	0	0
2008	900403	218	11:f20-29	0	0
2008	900403	237	12:f30-39	0	0
2008	900403	198	13:f40-49	0	0
2008	900403	125	14:f50-59	0	0
2008	900403	72	15:f60-69	0	0
2008	900403	88	16:f70+	0	0
2008	900404	464	01:m0-9	0	0
2008	900404	444	02:m10-19	0	0
2008	900404	513	03:m20-29	0	0
2008	900404	499	04:m30-39	0	0
2008	900404	408	05:m40-49	0	0
2008	900404	251	06:m50-59	0	0
2008	900404	151	07:m60-69	0	0
2008	900404	113	08:m70+	0	0
2008	900404	439	09:f0-9	0	0
2008	900404	459	10:f10-19	0	0
2008	900404	457	11:f20-29	0	0
2008	900404	501	12:f30-39	0	0
2008	900404	394	13:f40-49	0	0
2008	900404	232	14:f50-59	0	0
2008	900404	159	15:f60-69	0	0
2008	900404	133	16:f70+	0	0
2008	900405	399	01:m0-9	0	0
2008	900405	412	02:m10-19	0	0
2008	900405	342	03:m20-29	0	0
2008	900405	314	04:m30-39	0	0
2008	900405	278	05:m40-49	0	0
2008	900405	204	06:m50-59	0	0
2008	900405	134	07:m60-69	0	0
2008	900405	107	08:m70+	0	0
2008	900405	401	09:f0-9	0	0
2008	900405	402	10:f10-19	0	0
2008	900405	356	11:f20-29	0	0
2008	900405	342	12:f30-39	0	0
2008	900405	308	13:f40-49	0	0
2008	900405	194	14:f50-59	0	0
2008	900405	122	15:f60-69	0	0
2008	900405	134	16:f70+	0	0
2008	900406	400	01:m0-9	0	0
2008	900406	378	02:m10-19	0	0
2008	900406	381	03:m20-29	0	0
2008	900406	340	04:m30-39	0	0
2008	900406	313	05:m40-49	0	0
2008	900406	187	06:m50-59	0	0
2008	900406	118	07:m60-69	0	0
2008	900406	115	08:m70+	0	0
2008	900406	336	09:f0-9	0	0
2008	900406	377	10:f10-19	0	0
2008	900406	408	11:f20-29	0	0
2008	900406	396	12:f30-39	0	0
2008	900406	294	13:f40-49	0	0
2008	900406	222	14:f50-59	0	0
2008	900406	147	15:f60-69	0	0
2008	900406	123	16:f70+	0	0
2008	900407	563	01:m0-9	0	0
2008	900407	577	02:m10-19	0	0
2008	900407	619	03:m20-29	0	0
2008	900407	599	04:m30-39	0	0
2008	900407	514	05:m40-49	0	0
2008	900407	305	06:m50-59	0	0
2008	900407	160	07:m60-69	0	0
2008	900407	147	08:m70+	0	0
2008	900407	568	09:f0-9	0	0
2008	900407	521	10:f10-19	0	0
2008	900407	654	11:f20-29	0	0
2008	900407	604	12:f30-39	0	0
2008	900407	500	13:f40-49	0	0
2008	900407	310	14:f50-59	0	0
2008	900407	197	15:f60-69	0	0
2008	900407	172	16:f70+	0	0
2008	900408	580	01:m0-9	0	0
2008	900408	459	02:m10-19	0	0
2008	900408	623	03:m20-29	0	0
2008	900408	570	04:m30-39	0	0
2008	900408	443	05:m40-49	0	0
2008	900408	309	06:m50-59	0	0
2008	900408	164	07:m60-69	0	0
2008	900408	147	08:m70+	0	0
2008	900408	531	09:f0-9	0	0
2008	900408	427	10:f10-19	0	0
2008	900408	623	11:f20-29	0	0
2008	900408	544	12:f30-39	0	0
2008	900408	448	13:f40-49	0	0
2008	900408	334	14:f50-59	0	0
2008	900408	174	15:f60-69	0	0
2008	900408	176	16:f70+	0	0
2008	900409	606	01:m0-9	0	0
2008	900409	535	02:m10-19	0	0
2008	900409	485	03:m20-29	0	0
2008	900409	431	04:m30-39	0	0
2008	900409	355	05:m40-49	0	0
2008	900409	224	06:m50-59	0	0
2008	900409	103	07:m60-69	0	0
2008	900409	98	08:m70+	0	0
2008	900409	551	09:f0-9	0	0
2008	900409	531	10:f10-19	0	0
2008	900409	470	11:f20-29	0	0
2008	900409	407	12:f30-39	0	0
2008	900409	368	13:f40-49	0	0
2008	900409	190	14:f50-59	0	0
2008	900409	134	15:f60-69	0	0
2008	900409	118	16:f70+	0	0
2008	900410	462	01:m0-9	0	0
2008	900410	431	02:m10-19	0	0
2008	900410	470	03:m20-29	0	0
2008	900410	431	04:m30-39	0	0
2008	900410	344	05:m40-49	0	0
2008	900410	216	06:m50-59	0	0
2008	900410	101	07:m60-69	0	0
2008	900410	87	08:m70+	0	0
2008	900410	429	09:f0-9	0	0
2008	900410	396	10:f10-19	0	0
2008	900410	505	11:f20-29	0	0
2008	900410	419	12:f30-39	0	0
2008	900410	358	13:f40-49	0	0
2008	900410	199	14:f50-59	0	0
2008	900410	105	15:f60-69	0	0
2008	900410	112	16:f70+	0	0
2008	900501	1135	01:m0-9	0	0
2008	900501	981	02:m10-19	1	1
2008	900501	988	03:m20-29	0	0
2008	900501	862	04:m30-39	1	1
2008	900501	741	05:m40-49	0	0
2008	900501	472	06:m50-59	0	0
2008	900501	257	07:m60-69	0	0
2008	900501	239	08:m70+	0	0
2008	900501	1019	09:f0-9	0	0
2008	900501	886	10:f10-19	1	1
2008	900501	986	11:f20-29	1	1
2008	900501	876	12:f30-39	0	0
2008	900501	797	13:f40-49	1	1
2008	900501	561	14:f50-59	0	0
2008	900501	275	15:f60-69	0	0
2008	900501	320	16:f70+	0	0
2008	900502	976	01:m0-9	0	0
2008	900502	883	02:m10-19	0	0
2008	900502	735	03:m20-29	0	0
2008	900502	609	04:m30-39	0	0
2008	900502	398	05:m40-49	0	0
2008	900502	269	06:m50-59	0	0
2008	900502	181	07:m60-69	0	0
2008	900502	128	08:m70+	0	0
2008	900502	1002	09:f0-9	0	0
2008	900502	878	10:f10-19	0	0
2008	900502	690	11:f20-29	1	1
2008	900502	595	12:f30-39	1	1
2008	900502	436	13:f40-49	0	0
2008	900502	297	14:f50-59	0	0
2008	900502	168	15:f60-69	0	0
2008	900502	164	16:f70+	0	0
2008	900503	480	01:m0-9	0	0
2008	900503	403	02:m10-19	0	0
2008	900503	403	03:m20-29	0	0
2008	900503	457	04:m30-39	0	0
2008	900503	379	05:m40-49	0	0
2008	900503	270	06:m50-59	0	0
2008	900503	150	07:m60-69	0	0
2008	900503	107	08:m70+	0	0
2008	900503	426	09:f0-9	0	0
2008	900503	413	10:f10-19	0	0
2008	900503	417	11:f20-29	1	1
2008	900503	427	12:f30-39	0	0
2008	900503	376	13:f40-49	1	1
2008	900503	259	14:f50-59	0	0
2008	900503	147	15:f60-69	0	0
2008	900503	178	16:f70+	0	0
2008	900504	1420	01:m0-9	0	0
2008	900504	1336	02:m10-19	1	2
2008	900504	1153	03:m20-29	1	4
2008	900504	1043	04:m30-39	1	1
2008	900504	903	05:m40-49	1	5
2008	900504	537	06:m50-59	0	0
2008	900504	305	07:m60-69	0	0
2008	900504	255	08:m70+	0	0
2008	900504	1350	09:f0-9	1	2
2008	900504	1281	10:f10-19	1	2
2008	900504	1119	11:f20-29	1	4
2008	900504	1059	12:f30-39	1	4
2008	900504	901	13:f40-49	0	0
2008	900504	606	14:f50-59	1	1
2008	900504	364	15:f60-69	1	1
2008	900504	337	16:f70+	0	0
2008	900505	1593	01:m0-9	0	0
2008	900505	1555	02:m10-19	1	1
2008	900505	1399	03:m20-29	0	0
2008	900505	1128	04:m30-39	0	0
2008	900505	921	05:m40-49	0	0
2008	900505	599	06:m50-59	0	0
2008	900505	365	07:m60-69	0	0
2008	900505	347	08:m70+	0	0
2008	900505	1493	09:f0-9	0	0
2008	900505	1472	10:f10-19	0	0
2008	900505	1253	11:f20-29	1	1
2008	900505	1142	12:f30-39	0	0
2008	900505	959	13:f40-49	0	0
2008	900505	626	14:f50-59	0	0
2008	900505	439	15:f60-69	0	0
2008	900505	431	16:f70+	0	0
2008	900506	527	01:m0-9	0	0
2008	900506	490	02:m10-19	1	1
2008	900506	543	03:m20-29	1	3
2008	900506	508	04:m30-39	1	1
2008	900506	508	05:m40-49	1	1
2008	900506	319	06:m50-59	0	0
2008	900506	186	07:m60-69	0	0
2008	900506	176	08:m70+	0	0
2008	900506	512	09:f0-9	0	0
2008	900506	483	10:f10-19	0	0
2008	900506	542	11:f20-29	1	1
2008	900506	514	12:f30-39	1	4
2008	900506	502	13:f40-49	0	0
2008	900506	364	14:f50-59	1	1
2008	900506	202	15:f60-69	0	0
2008	900506	211	16:f70+	0	0
2008	900507	1414	01:m0-9	0	0
2008	900507	1419	02:m10-19	0	0
2008	900507	1351	03:m20-29	0	0
2008	900507	1179	04:m30-39	0	0
2008	900507	918	05:m40-49	0	0
2008	900507	559	06:m50-59	0	0
2008	900507	346	07:m60-69	0	0
2008	900507	297	08:m70+	0	0
2008	900507	1358	09:f0-9	0	0
2008	900507	1297	10:f10-19	0	0
2008	900507	1315	11:f20-29	0	0
2008	900507	1143	12:f30-39	0	0
2008	900507	999	13:f40-49	0	0
2008	900507	660	14:f50-59	0	0
2008	900507	357	15:f60-69	0	0
2008	900507	365	16:f70+	0	0
2008	900601	1253	01:m0-9	1	3
2008	900601	1111	02:m10-19	1	7
2008	900601	936	03:m20-29	1	7
2008	900601	892	04:m30-39	1	12
2008	900601	737	05:m40-49	1	6
2008	900601	477	06:m50-59	1	2
2008	900601	234	07:m60-69	1	5
2008	900601	197	08:m70+	1	2
2008	900601	1248	09:f0-9	1	2
2008	900601	1077	10:f10-19	1	13
2008	900601	955	11:f20-29	1	14
2008	900601	930	12:f30-39	1	26
2008	900601	790	13:f40-49	1	17
2008	900601	529	14:f50-59	1	12
2008	900601	278	15:f60-69	1	5
2008	900601	272	16:f70+	1	2
2008	900602	1178	01:m0-9	0	0
2008	900602	1121	02:m10-19	1	5
2008	900602	774	03:m20-29	1	6
2008	900602	610	04:m30-39	1	5
2008	900602	453	05:m40-49	1	7
2008	900602	293	06:m50-59	1	6
2008	900602	128	07:m60-69	1	1
2008	900602	125	08:m70+	0	0
2008	900602	1114	09:f0-9	1	1
2008	900602	1029	10:f10-19	1	6
2008	900602	787	11:f20-29	1	7
2008	900602	620	12:f30-39	1	8
2008	900602	465	13:f40-49	1	7
2008	900602	310	14:f50-59	1	7
2008	900602	142	15:f60-69	1	3
2008	900602	159	16:f70+	1	2
2008	900603	821	01:m0-9	1	1
2008	900603	775	02:m10-19	1	1
2008	900603	666	03:m20-29	1	4
2008	900603	591	04:m30-39	1	7
2008	900603	484	05:m40-49	1	6
2008	900603	322	06:m50-59	1	6
2008	900603	164	07:m60-69	0	0
2008	900603	163	08:m70+	1	1
2008	900603	783	09:f0-9	1	3
2008	900603	745	10:f10-19	0	0
2008	900603	645	11:f20-29	1	6
2008	900603	566	12:f30-39	1	7
2008	900603	501	13:f40-49	1	9
2008	900603	356	14:f50-59	1	5
2008	900603	175	15:f60-69	1	3
2008	900603	230	16:f70+	1	1
2008	900604	619	01:m0-9	0	0
2008	900604	572	02:m10-19	0	0
2008	900604	505	03:m20-29	1	1
2008	900604	485	04:m30-39	1	2
2008	900604	413	05:m40-49	1	2
2008	900604	251	06:m50-59	1	1
2008	900604	146	07:m60-69	0	0
2008	900604	115	08:m70+	0	0
2008	900604	553	09:f0-9	0	0
2008	900604	542	10:f10-19	1	1
2008	900604	493	11:f20-29	1	5
2008	900604	486	12:f30-39	0	0
2008	900604	396	13:f40-49	1	3
2008	900604	323	14:f50-59	1	1
2008	900604	158	15:f60-69	0	0
2008	900604	204	16:f70+	1	1
2008	900605	891	01:m0-9	1	1
2008	900605	801	02:m10-19	1	5
2008	900605	538	03:m20-29	1	2
2008	900605	460	04:m30-39	1	1
2008	900605	331	05:m40-49	1	3
2008	900605	200	06:m50-59	1	1
2008	900605	135	07:m60-69	1	3
2008	900605	109	08:m70+	0	0
2008	900605	856	09:f0-9	1	2
2008	900605	706	10:f10-19	1	4
2008	900605	523	11:f20-29	1	6
2008	900605	484	12:f30-39	1	9
2008	900605	356	13:f40-49	1	10
2008	900605	229	14:f50-59	1	7
2008	900605	132	15:f60-69	0	0
2008	900605	149	16:f70+	1	1
2008	900606	909	01:m0-9	1	4
2008	900606	815	02:m10-19	1	7
2008	900606	697	03:m20-29	1	10
2008	900606	604	04:m30-39	1	10
2008	900606	567	05:m40-49	1	10
2008	900606	328	06:m50-59	1	3
2008	900606	203	07:m60-69	1	2
2008	900606	151	08:m70+	0	0
2008	900606	867	09:f0-9	1	5
2008	900606	760	10:f10-19	1	5
2008	900606	688	11:f20-29	1	15
2008	900606	615	12:f30-39	1	13
2008	900606	562	13:f40-49	1	9
2008	900606	322	14:f50-59	1	7
2008	900606	166	15:f60-69	1	2
2008	900606	181	16:f70+	1	2
2008	900607	738	01:m0-9	0	0
2008	900607	677	02:m10-19	0	0
2008	900607	642	03:m20-29	1	1
2008	900607	609	04:m30-39	1	1
2008	900607	497	05:m40-49	1	1
2008	900607	290	06:m50-59	1	1
2008	900607	147	07:m60-69	0	0
2008	900607	128	08:m70+	0	0
2008	900607	691	09:f0-9	1	3
2008	900607	616	10:f10-19	1	2
2008	900607	638	11:f20-29	1	1
2008	900607	538	12:f30-39	0	0
2008	900607	476	13:f40-49	1	3
2008	900607	270	14:f50-59	1	1
2008	900607	139	15:f60-69	0	0
2008	900607	148	16:f70+	0	0
2008	900608	476	01:m0-9	0	0
2008	900608	414	02:m10-19	0	0
2008	900608	315	03:m20-29	0	0
2008	900608	321	04:m30-39	1	1
2008	900608	303	05:m40-49	0	0
2008	900608	149	06:m50-59	0	0
2008	900608	100	07:m60-69	0	0
2008	900608	104	08:m70+	1	1
2008	900608	497	09:f0-9	1	1
2008	900608	421	10:f10-19	1	1
2008	900608	320	11:f20-29	0	0
2008	900608	304	12:f30-39	1	2
2008	900608	266	13:f40-49	1	1
2008	900608	155	14:f50-59	0	0
2008	900608	98	15:f60-69	1	1
2008	900608	75	16:f70+	1	1
2008	900609	690	01:m0-9	0	0
2008	900609	627	02:m10-19	0	0
2008	900609	365	03:m20-29	0	0
2008	900609	357	04:m30-39	0	0
2008	900609	242	05:m40-49	1	1
2008	900609	137	06:m50-59	0	0
2008	900609	75	07:m60-69	0	0
2008	900609	62	08:m70+	0	0
2008	900609	639	09:f0-9	0	0
2008	900609	572	10:f10-19	0	0
2008	900609	387	11:f20-29	1	2
2008	900609	328	12:f30-39	0	0
2008	900609	243	13:f40-49	1	1
2008	900609	143	14:f50-59	0	0
2008	900609	81	15:f60-69	0	0
2008	900609	69	16:f70+	0	0
2008	900801	517	01:m0-9	0	0
2008	900801	507	02:m10-19	0	0
2008	900801	638	03:m20-29	0	0
2008	900801	572	04:m30-39	0	0
2008	900801	457	05:m40-49	0	0
2008	900801	295	06:m50-59	0	0
2008	900801	183	07:m60-69	0	0
2008	900801	192	08:m70+	0	0
2008	900801	515	09:f0-9	0	0
2008	900801	501	10:f10-19	0	0
2008	900801	574	11:f20-29	0	0
2008	900801	558	12:f30-39	0	0
2008	900801	454	13:f40-49	0	0
2008	900801	348	14:f50-59	0	0
2008	900801	249	15:f60-69	0	0
2008	900801	244	16:f70+	0	0
2008	900802	166	01:m0-9	0	0
2008	900802	192	02:m10-19	0	0
2008	900802	249	03:m20-29	0	0
2008	900802	254	04:m30-39	0	0
2008	900802	152	05:m40-49	0	0
2008	900802	147	06:m50-59	0	0
2008	900802	121	07:m60-69	0	0
2008	900802	108	08:m70+	0	0
2008	900802	152	09:f0-9	0	0
2008	900802	167	10:f10-19	0	0
2008	900802	227	11:f20-29	0	0
2008	900802	251	12:f30-39	0	0
2008	900802	161	13:f40-49	0	0
2008	900802	195	14:f50-59	0	0
2008	900802	155	15:f60-69	0	0
2008	900802	159	16:f70+	0	0
2008	900803	192	01:m0-9	0	0
2008	900803	158	02:m10-19	0	0
2008	900803	226	03:m20-29	0	0
2008	900803	277	04:m30-39	0	0
2008	900803	180	05:m40-49	0	0
2008	900803	131	06:m50-59	0	0
2008	900803	132	07:m60-69	0	0
2008	900803	129	08:m70+	0	0
2008	900803	146	09:f0-9	0	0
2008	900803	141	10:f10-19	0	0
2008	900803	207	11:f20-29	0	0
2008	900803	217	12:f30-39	0	0
2008	900803	185	13:f40-49	0	0
2008	900803	177	14:f50-59	0	0
2008	900803	172	15:f60-69	0	0
2008	900803	170	16:f70+	0	0
2008	900804	194	01:m0-9	0	0
2008	900804	180	02:m10-19	0	0
2008	900804	227	03:m20-29	0	0
2008	900804	271	04:m30-39	0	0
2008	900804	191	05:m40-49	0	0
2008	900804	156	06:m50-59	0	0
2008	900804	133	07:m60-69	0	0
2008	900804	121	08:m70+	0	0
2008	900804	171	09:f0-9	0	0
2008	900804	162	10:f10-19	0	0
2008	900804	225	11:f20-29	0	0
2008	900804	278	12:f30-39	0	0
2008	900804	234	13:f40-49	0	0
2008	900804	170	14:f50-59	0	0
2008	900804	153	15:f60-69	0	0
2008	900804	171	16:f70+	0	0
2008	900901	1798	01:m0-9	0	0
2008	900901	1545	02:m10-19	0	0
2008	900901	1736	03:m20-29	0	0
2008	900901	1611	04:m30-39	0	0
2008	900901	1159	05:m40-49	0	0
2008	900901	786	06:m50-59	0	0
2008	900901	475	07:m60-69	0	0
2008	900901	385	08:m70+	0	0
2008	900901	1625	09:f0-9	0	0
2008	900901	1567	10:f10-19	0	0
2008	900901	1698	11:f20-29	0	0
2008	900901	1615	12:f30-39	0	0
2008	900901	1264	13:f40-49	0	0
2008	900901	894	14:f50-59	0	0
2008	900901	514	15:f60-69	0	0
2008	900901	498	16:f70+	0	0
2008	900902	1692	01:m0-9	0	0
2008	900902	1453	02:m10-19	0	0
2008	900902	1392	03:m20-29	0	0
2008	900902	1359	04:m30-39	0	0
2008	900902	958	05:m40-49	0	0
2008	900902	596	06:m50-59	0	0
2008	900902	336	07:m60-69	0	0
2008	900902	294	08:m70+	0	0
2008	900902	1530	09:f0-9	0	0
2008	900902	1450	10:f10-19	0	0
2008	900902	1485	11:f20-29	0	0
2008	900902	1345	12:f30-39	0	0
2008	900902	1045	13:f40-49	0	0
2008	900902	685	14:f50-59	0	0
2008	900902	385	15:f60-69	0	0
2008	900902	370	16:f70+	0	0
2008	900903	896	01:m0-9	0	0
2008	900903	880	02:m10-19	0	0
2008	900903	953	03:m20-29	0	0
2008	900903	1019	04:m30-39	0	0
2008	900903	773	05:m40-49	0	0
2008	900903	524	06:m50-59	0	0
2008	900903	316	07:m60-69	0	0
2008	900903	273	08:m70+	0	0
2008	900903	837	09:f0-9	0	0
2008	900903	803	10:f10-19	0	0
2008	900903	941	11:f20-29	0	0
2008	900903	1043	12:f30-39	0	0
2008	900903	814	13:f40-49	0	0
2008	900903	631	14:f50-59	0	0
2008	900903	430	15:f60-69	0	0
2008	900903	410	16:f70+	0	0
2008	900904	458	01:m0-9	0	0
2008	900904	429	02:m10-19	0	0
2008	900904	499	03:m20-29	0	0
2008	900904	511	04:m30-39	0	0
2008	900904	407	05:m40-49	0	0
2008	900904	295	06:m50-59	0	0
2008	900904	178	07:m60-69	0	0
2008	900904	150	08:m70+	0	0
2008	900904	424	09:f0-9	0	0
2008	900904	406	10:f10-19	0	0
2008	900904	505	11:f20-29	0	0
2008	900904	575	12:f30-39	0	0
2008	900904	453	13:f40-49	0	0
2008	900904	345	14:f50-59	0	0
2008	900904	231	15:f60-69	0	0
2008	900904	232	16:f70+	0	0
2008	900909	1542	01:m0-9	0	0
2008	900909	1331	02:m10-19	0	0
2008	900909	1399	03:m20-29	0	0
2008	900909	1380	04:m30-39	0	0
2008	900909	1012	05:m40-49	0	0
2008	900909	578	06:m50-59	0	0
2008	900909	380	07:m60-69	0	0
2008	900909	275	08:m70+	0	0
2008	900909	1356	09:f0-9	0	0
2008	900909	1343	10:f10-19	0	0
2008	900909	1366	11:f20-29	0	0
2008	900909	1398	12:f30-39	0	0
2008	900909	1038	13:f40-49	0	0
2008	900909	653	14:f50-59	0	0
2008	900909	402	15:f60-69	0	0
2008	900909	365	16:f70+	0	0
2008	901001	1728	01:m0-9	0	0
2008	901001	1505	02:m10-19	0	0
2008	901001	1550	03:m20-29	0	0
2008	901001	1481	04:m30-39	0	0
2008	901001	1313	05:m40-49	0	0
2008	901001	830	06:m50-59	0	0
2008	901001	381	07:m60-69	0	0
2008	901001	269	08:m70+	0	0
2008	901001	1609	09:f0-9	0	0
2008	901001	1474	10:f10-19	0	0
2008	901001	1586	11:f20-29	0	0
2008	901001	1533	12:f30-39	0	0
2008	901001	1421	13:f40-49	0	0
2008	901001	921	14:f50-59	0	0
2008	901001	429	15:f60-69	0	0
2008	901001	399	16:f70+	0	0
2008	901002	1598	01:m0-9	0	0
2008	901002	1736	02:m10-19	0	0
2008	901002	2409	03:m20-29	0	0
2008	901002	2479	04:m30-39	0	0
2008	901002	1787	05:m40-49	0	0
2008	901002	857	06:m50-59	0	0
2008	901002	385	07:m60-69	0	0
2008	901002	265	08:m70+	0	0
2008	901002	1530	09:f0-9	0	0
2008	901002	1436	10:f10-19	0	0
2008	901002	1873	11:f20-29	0	0
2008	901002	1829	12:f30-39	0	0
2008	901002	1418	13:f40-49	0	0
2008	901002	778	14:f50-59	0	0
2008	901002	364	15:f60-69	0	0
2008	901002	397	16:f70+	0	0
2008	901003	920	01:m0-9	0	0
2008	901003	906	02:m10-19	0	0
2008	901003	944	03:m20-29	0	0
2008	901003	967	04:m30-39	0	0
2008	901003	914	05:m40-49	0	0
2008	901003	686	06:m50-59	0	0
2008	901003	385	07:m60-69	0	0
2008	901003	296	08:m70+	0	0
2008	901003	819	09:f0-9	0	0
2008	901003	813	10:f10-19	0	0
2008	901003	922	11:f20-29	0	0
2008	901003	1002	12:f30-39	0	0
2008	901003	983	13:f40-49	0	0
2008	901003	740	14:f50-59	0	0
2008	901003	447	15:f60-69	0	0
2008	901003	392	16:f70+	0	0
2008	901004	1219	01:m0-9	0	0
2008	901004	1151	02:m10-19	0	0
2008	901004	1074	03:m20-29	0	0
2008	901004	966	04:m30-39	0	0
2008	901004	809	05:m40-49	0	0
2008	901004	529	06:m50-59	0	0
2008	901004	236	07:m60-69	0	0
2008	901004	211	08:m70+	0	0
2008	901004	1179	09:f0-9	0	0
2008	901004	1031	10:f10-19	0	0
2008	901004	1066	11:f20-29	0	0
2008	901004	905	12:f30-39	0	0
2008	901004	763	13:f40-49	0	0
2008	901004	430	14:f50-59	0	0
2008	901004	264	15:f60-69	0	0
2008	901004	212	16:f70+	0	0
2008	901005	601	01:m0-9	0	0
2008	901005	590	02:m10-19	0	0
2008	901005	562	03:m20-29	0	0
2008	901005	609	04:m30-39	0	0
2008	901005	504	05:m40-49	0	0
2008	901005	300	06:m50-59	0	0
2008	901005	167	07:m60-69	0	0
2008	901005	149	08:m70+	0	0
2008	901005	532	09:f0-9	0	0
2008	901005	554	10:f10-19	0	0
2008	901005	603	11:f20-29	0	0
2008	901005	598	12:f30-39	0	0
2008	901005	493	13:f40-49	0	0
2008	901005	346	14:f50-59	0	0
2008	901005	194	15:f60-69	0	0
2008	901005	172	16:f70+	0	0
2008	901006	551	01:m0-9	0	0
2008	901006	566	02:m10-19	0	0
2008	901006	544	03:m20-29	0	0
2008	901006	476	04:m30-39	0	0
2008	901006	424	05:m40-49	0	0
2008	901006	281	06:m50-59	0	0
2008	901006	164	07:m60-69	0	0
2008	901006	138	08:m70+	0	0
2008	901006	524	09:f0-9	0	0
2008	901006	516	10:f10-19	0	0
2008	901006	576	11:f20-29	0	0
2008	901006	504	12:f30-39	0	0
2008	901006	436	13:f40-49	0	0
2008	901006	307	14:f50-59	0	0
2008	901006	170	15:f60-69	0	0
2008	901006	189	16:f70+	0	0
2008	901007	2337	01:m0-9	1	1
2008	901007	2140	02:m10-19	0	0
2008	901007	2054	03:m20-29	0	0
2008	901007	1792	04:m30-39	1	1
2008	901007	1377	05:m40-49	0	0
2008	901007	907	06:m50-59	1	1
2008	901007	458	07:m60-69	0	0
2008	901007	332	08:m70+	0	0
2008	901007	2190	09:f0-9	1	1
2008	901007	1949	10:f10-19	0	0
2008	901007	2044	11:f20-29	1	2
2008	901007	1969	12:f30-39	1	1
2008	901007	1622	13:f40-49	0	0
2008	901007	966	14:f50-59	0	0
2008	901007	446	15:f60-69	0	0
2008	901007	328	16:f70+	0	0
2008	901008	1169	01:m0-9	0	0
2008	901008	843	02:m10-19	0	0
2008	901008	892	03:m20-29	0	0
2008	901008	880	04:m30-39	0	0
2008	901008	688	05:m40-49	0	0
2008	901008	387	06:m50-59	0	0
2008	901008	170	07:m60-69	0	0
2008	901008	126	08:m70+	0	0
2008	901008	1076	09:f0-9	0	0
2008	901008	841	10:f10-19	0	0
2008	901008	1133	11:f20-29	0	0
2008	901008	1264	12:f30-39	0	0
2008	901008	842	13:f40-49	0	0
2008	901008	393	14:f50-59	0	0
2008	901008	153	15:f60-69	0	0
2008	901008	118	16:f70+	0	0
2008	901009	408	01:m0-9	0	0
2008	901009	397	02:m10-19	0	0
2008	901009	469	03:m20-29	0	0
2008	901009	408	04:m30-39	0	0
2008	901009	402	05:m40-49	0	0
2008	901009	233	06:m50-59	0	0
2008	901009	112	07:m60-69	0	0
2008	901009	88	08:m70+	0	0
2008	901009	392	09:f0-9	0	0
2008	901009	371	10:f10-19	0	0
2008	901009	384	11:f20-29	0	0
2008	901009	455	12:f30-39	0	0
2008	901009	360	13:f40-49	0	0
2008	901009	283	14:f50-59	0	0
2008	901009	125	15:f60-69	0	0
2008	901009	132	16:f70+	0	0
2008	901101	12314	01:m0-9	0	0
2008	901101	12324	02:m10-19	0	0
2008	901101	10603	03:m20-29	0	0
2008	901101	10955	04:m30-39	0	0
2008	901101	9906	05:m40-49	0	0
2008	901101	7164	06:m50-59	0	0
2008	901101	3391	07:m60-69	0	0
2008	901101	1963	08:m70+	0	0
2008	901101	11646	09:f0-9	0	0
2008	901101	12379	10:f10-19	0	0
2008	901101	12045	11:f20-29	0	0
2008	901101	13672	12:f30-39	0	0
2008	901101	13106	13:f40-49	0	0
2008	901101	8779	14:f50-59	0	0
2008	901101	4272	15:f60-69	0	0
2008	901101	3088	16:f70+	0	0
2008	901102	3243	01:m0-9	0	0
2008	901102	3026	02:m10-19	0	0
2008	901102	2918	03:m20-29	0	0
2008	901102	3282	04:m30-39	0	0
2008	901102	2751	05:m40-49	0	0
2008	901102	1558	06:m50-59	0	0
2008	901102	725	07:m60-69	0	0
2008	901102	463	08:m70+	0	0
2008	901102	3108	09:f0-9	0	0
2008	901102	3089	10:f10-19	0	0
2008	901102	3119	11:f20-29	0	0
2008	901102	4101	12:f30-39	0	0
2008	901102	3269	13:f40-49	0	0
2008	901102	1826	14:f50-59	0	0
2008	901102	802	15:f60-69	0	0
2008	901102	629	16:f70+	0	0
2008	901103	992	01:m0-9	0	0
2008	901103	954	02:m10-19	0	0
2008	901103	915	03:m20-29	0	0
2008	901103	831	04:m30-39	0	0
2008	901103	638	05:m40-49	0	0
2008	901103	380	06:m50-59	0	0
2008	901103	247	07:m60-69	0	0
2008	901103	218	08:m70+	0	0
2008	901103	925	09:f0-9	0	0
2008	901103	913	10:f10-19	0	0
2008	901103	948	11:f20-29	0	0
2008	901103	876	12:f30-39	0	0
2008	901103	650	13:f40-49	0	0
2008	901103	447	14:f50-59	0	0
2008	901103	299	15:f60-69	0	0
2008	901103	352	16:f70+	0	0
2008	901104	2881	01:m0-9	0	0
2008	901104	3841	02:m10-19	0	0
2008	901104	4510	03:m20-29	0	0
2008	901104	2886	04:m30-39	0	0
2008	901104	2917	05:m40-49	0	0
2008	901104	1813	06:m50-59	0	0
2008	901104	744	07:m60-69	0	0
2008	901104	440	08:m70+	0	0
2008	901104	2772	09:f0-9	0	0
2008	901104	4750	10:f10-19	0	0
2008	901104	5618	11:f20-29	0	0
2008	901104	3756	12:f30-39	0	0
2008	901104	3534	13:f40-49	0	0
2008	901104	2042	14:f50-59	0	0
2008	901104	851	15:f60-69	0	0
2008	901104	632	16:f70+	0	0
2008	901105	2284	01:m0-9	0	0
2008	901105	2195	02:m10-19	0	0
2008	901105	2118	03:m20-29	0	0
2008	901105	2383	04:m30-39	0	0
2008	901105	1896	05:m40-49	0	0
2008	901105	1045	06:m50-59	0	0
2008	901105	548	07:m60-69	0	0
2008	901105	366	08:m70+	0	0
2008	901105	2127	09:f0-9	0	0
2008	901105	2092	10:f10-19	0	0
2008	901105	2369	11:f20-29	0	0
2008	901105	2817	12:f30-39	0	0
2008	901105	2248	13:f40-49	0	0
2008	901105	1209	14:f50-59	0	0
2008	901105	654	15:f60-69	0	0
2008	901105	564	16:f70+	0	0
2008	901107	218	01:m0-9	0	0
2008	901107	159	02:m10-19	0	0
2008	901107	193	03:m20-29	0	0
2008	901107	220	04:m30-39	0	0
2008	901107	178	05:m40-49	0	0
2008	901107	105	06:m50-59	0	0
2008	901107	62	07:m60-69	0	0
2008	901107	43	08:m70+	0	0
2008	901107	194	09:f0-9	0	0
2008	901107	176	10:f10-19	0	0
2008	901107	209	11:f20-29	0	0
2008	901107	233	12:f30-39	0	0
2008	901107	175	13:f40-49	0	0
2008	901107	123	14:f50-59	0	0
2008	901107	81	15:f60-69	0	0
2008	901107	78	16:f70+	0	0
2008	901108	691	01:m0-9	0	0
2008	901108	668	02:m10-19	0	0
2008	901108	570	03:m20-29	0	0
2008	901108	561	04:m30-39	0	0
2008	901108	415	05:m40-49	0	0
2008	901108	243	06:m50-59	0	0
2008	901108	128	07:m60-69	0	0
2008	901108	132	08:m70+	0	0
2008	901108	645	09:f0-9	0	0
2008	901108	616	10:f10-19	0	0
2008	901108	595	11:f20-29	0	0
2008	901108	560	12:f30-39	0	0
2008	901108	424	13:f40-49	0	0
2008	901108	245	14:f50-59	0	0
2008	901108	135	15:f60-69	0	0
2008	901108	141	16:f70+	0	0
2008	901111	354	01:m0-9	0	0
2008	901111	293	02:m10-19	0	0
2008	901111	330	03:m20-29	0	0
2008	901111	381	04:m30-39	0	0
2008	901111	337	05:m40-49	0	0
2008	901111	257	06:m50-59	0	0
2008	901111	140	07:m60-69	0	0
2008	901111	145	08:m70+	0	0
2008	901111	348	09:f0-9	0	0
2008	901111	275	10:f10-19	0	0
2008	901111	346	11:f20-29	0	0
2008	901111	469	12:f30-39	0	0
2008	901111	394	13:f40-49	0	0
2008	901111	271	14:f50-59	0	0
2008	901111	175	15:f60-69	0	0
2008	901111	239	16:f70+	0	0
2008	901112	1205	01:m0-9	0	0
2008	901112	1294	02:m10-19	0	0
2008	901112	1233	03:m20-29	0	0
2008	901112	1303	04:m30-39	0	0
2008	901112	1033	05:m40-49	0	0
2008	901112	605	06:m50-59	0	0
2008	901112	316	07:m60-69	0	0
2008	901112	275	08:m70+	0	0
2008	901112	1211	09:f0-9	0	0
2008	901112	1198	10:f10-19	0	0
2008	901112	1406	11:f20-29	0	0
2008	901112	1488	12:f30-39	0	0
2008	901112	1081	13:f40-49	0	0
2008	901112	669	14:f50-59	0	0
2008	901112	377	15:f60-69	0	0
2008	901112	414	16:f70+	0	0
2008	901113	539	01:m0-9	0	0
2008	901113	516	02:m10-19	0	0
2008	901113	563	03:m20-29	0	0
2008	901113	612	04:m30-39	0	0
2008	901113	545	05:m40-49	0	0
2008	901113	417	06:m50-59	0	0
2008	901113	241	07:m60-69	0	0
2008	901113	234	08:m70+	0	0
2008	901113	544	09:f0-9	0	0
2008	901113	497	10:f10-19	0	0
2008	901113	586	11:f20-29	0	0
2008	901113	670	12:f30-39	0	0
2008	901113	639	13:f40-49	0	0
2008	901113	462	14:f50-59	0	0
2008	901113	306	15:f60-69	0	0
2008	901113	365	16:f70+	0	0
2008	901114	907	01:m0-9	0	0
2008	901114	929	02:m10-19	0	0
2008	901114	1033	03:m20-29	0	0
2008	901114	1066	04:m30-39	0	0
2008	901114	858	05:m40-49	0	0
2008	901114	621	06:m50-59	0	0
2008	901114	405	07:m60-69	0	0
2008	901114	375	08:m70+	0	0
2008	901114	799	09:f0-9	0	0
2008	901114	864	10:f10-19	0	0
2008	901114	1044	11:f20-29	0	0
2008	901114	1151	12:f30-39	0	0
2008	901114	1051	13:f40-49	0	0
2008	901114	789	14:f50-59	0	0
2008	901114	464	15:f60-69	0	0
2008	901114	544	16:f70+	0	0
2008	901116	2237	01:m0-9	0	0
2008	901116	2246	02:m10-19	0	0
2008	901116	2024	03:m20-29	0	0
2008	901116	2232	04:m30-39	0	0
2008	901116	1878	05:m40-49	0	0
2008	901116	1077	06:m50-59	0	0
2008	901116	571	07:m60-69	0	0
2008	901116	393	08:m70+	0	0
2008	901116	2206	09:f0-9	0	0
2008	901116	1981	10:f10-19	0	0
2008	901116	2149	11:f20-29	0	0
2008	901116	2460	12:f30-39	0	0
2008	901116	2093	13:f40-49	0	0
2008	901116	1241	14:f50-59	0	0
2008	901116	639	15:f60-69	0	0
2008	901116	572	16:f70+	0	0
2008	901118	1056	01:m0-9	0	0
2008	901118	1032	02:m10-19	0	0
2008	901118	1059	03:m20-29	0	0
2008	901118	1111	04:m30-39	0	0
2008	901118	968	05:m40-49	0	0
2008	901118	647	06:m50-59	0	0
2008	901118	335	07:m60-69	0	0
2008	901118	253	08:m70+	0	0
2008	901118	971	09:f0-9	0	0
2008	901118	979	10:f10-19	0	0
2008	901118	1113	11:f20-29	0	0
2008	901118	1128	12:f30-39	0	0
2008	901118	1051	13:f40-49	0	0
2008	901118	753	14:f50-59	0	0
2008	901118	365	15:f60-69	0	0
2008	901118	347	16:f70+	0	0
2008	901201	547	01:m0-9	0	0
2008	901201	523	02:m10-19	0	0
2008	901201	624	03:m20-29	0	0
2008	901201	668	04:m30-39	0	0
2008	901201	605	05:m40-49	0	0
2008	901201	415	06:m50-59	0	0
2008	901201	195	07:m60-69	0	0
2008	901201	174	08:m70+	0	0
2008	901201	526	09:f0-9	0	0
2008	901201	500	10:f10-19	0	0
2008	901201	603	11:f20-29	0	0
2008	901201	722	12:f30-39	0	0
2008	901201	650	13:f40-49	0	0
2008	901201	461	14:f50-59	0	0
2008	901201	255	15:f60-69	0	0
2008	901201	275	16:f70+	0	0
2008	901202	304	01:m0-9	0	0
2008	901202	324	02:m10-19	0	0
2008	901202	359	03:m20-29	0	0
2008	901202	361	04:m30-39	0	0
2008	901202	325	05:m40-49	0	0
2008	901202	219	06:m50-59	0	0
2008	901202	140	07:m60-69	0	0
2008	901202	132	08:m70+	0	0
2008	901202	250	09:f0-9	0	0
2008	901202	278	10:f10-19	0	0
2008	901202	330	11:f20-29	0	0
2008	901202	370	12:f30-39	0	0
2008	901202	353	13:f40-49	0	0
2008	901202	263	14:f50-59	0	0
2008	901202	175	15:f60-69	0	0
2008	901202	231	16:f70+	0	0
2008	901203	401	01:m0-9	0	0
2008	901203	371	02:m10-19	0	0
2008	901203	440	03:m20-29	0	0
2008	901203	427	04:m30-39	0	0
2008	901203	400	05:m40-49	0	0
2008	901203	244	06:m50-59	0	0
2008	901203	133	07:m60-69	0	0
2008	901203	101	08:m70+	0	0
2008	901203	396	09:f0-9	0	0
2008	901203	371	10:f10-19	0	0
2008	901203	444	11:f20-29	0	0
2008	901203	471	12:f30-39	0	0
2008	901203	445	13:f40-49	0	0
2008	901203	252	14:f50-59	0	0
2008	901203	131	15:f60-69	0	0
2008	901203	155	16:f70+	0	0
2008	901204	330	01:m0-9	0	0
2008	901204	279	02:m10-19	0	0
2008	901204	342	03:m20-29	0	0
2008	901204	364	04:m30-39	0	0
2008	901204	315	05:m40-49	0	0
2008	901204	226	06:m50-59	0	0
2008	901204	105	07:m60-69	0	0
2008	901204	100	08:m70+	0	0
2008	901204	288	09:f0-9	0	0
2008	901204	292	10:f10-19	0	0
2008	901204	358	11:f20-29	0	0
2008	901204	379	12:f30-39	0	0
2008	901204	353	13:f40-49	0	0
2008	901204	238	14:f50-59	0	0
2008	901204	119	15:f60-69	0	0
2008	901204	165	16:f70+	0	0
2008	901301	1108	01:m0-9	0	0
2008	901301	1070	02:m10-19	0	0
2008	901301	1258	03:m20-29	0	0
2008	901301	1193	04:m30-39	0	0
2008	901301	865	05:m40-49	1	1
2008	901301	590	06:m50-59	0	0
2008	901301	383	07:m60-69	0	0
2008	901301	325	08:m70+	0	0
2008	901301	1032	09:f0-9	0	0
2008	901301	1028	10:f10-19	0	0
2008	901301	1195	11:f20-29	0	0
2008	901301	1207	12:f30-39	0	0
2008	901301	988	13:f40-49	0	0
2008	901301	689	14:f50-59	0	0
2008	901301	517	15:f60-69	0	0
2008	901301	519	16:f70+	0	0
2008	901302	360	01:m0-9	0	0
2008	901302	396	02:m10-19	0	0
2008	901302	487	03:m20-29	0	0
2008	901302	454	04:m30-39	0	0
2008	901302	290	05:m40-49	0	0
2008	901302	266	06:m50-59	0	0
2008	901302	190	07:m60-69	0	0
2008	901302	194	08:m70+	0	0
2008	901302	362	09:f0-9	0	0
2008	901302	361	10:f10-19	0	0
2008	901302	490	11:f20-29	0	0
2008	901302	447	12:f30-39	0	0
2008	901302	336	13:f40-49	0	0
2008	901302	323	14:f50-59	0	0
2008	901302	240	15:f60-69	0	0
2008	901302	272	16:f70+	0	0
2008	901303	413	01:m0-9	0	0
2008	901303	467	02:m10-19	0	0
2008	901303	480	03:m20-29	0	0
2008	901303	364	04:m30-39	0	0
2008	901303	248	05:m40-49	0	0
2008	901303	178	06:m50-59	0	0
2008	901303	140	07:m60-69	0	0
2008	901303	136	08:m70+	0	0
2008	901303	389	09:f0-9	0	0
2008	901303	405	10:f10-19	0	0
2008	901303	414	11:f20-29	0	0
2008	901303	379	12:f30-39	0	0
2008	901303	272	13:f40-49	0	0
2008	901303	233	14:f50-59	0	0
2008	901303	162	15:f60-69	0	0
2008	901303	169	16:f70+	0	0
2008	901304	732	01:m0-9	0	0
2008	901304	717	02:m10-19	0	0
2008	901304	785	03:m20-29	0	0
2008	901304	758	04:m30-39	0	0
2008	901304	617	05:m40-49	0	0
2008	901304	376	06:m50-59	0	0
2008	901304	245	07:m60-69	0	0
2008	901304	198	08:m70+	0	0
2008	901304	669	09:f0-9	0	0
2008	901304	683	10:f10-19	0	0
2008	901304	813	11:f20-29	0	0
2008	901304	760	12:f30-39	0	0
2008	901304	657	13:f40-49	0	0
2008	901304	417	14:f50-59	0	0
2008	901304	293	15:f60-69	0	0
2008	901304	309	16:f70+	0	0
2008	901401	221	01:m0-9	0	0
2008	901401	271	02:m10-19	0	0
2008	901401	296	03:m20-29	0	0
2008	901401	322	04:m30-39	0	0
2008	901401	249	05:m40-49	0	0
2008	901401	157	06:m50-59	0	0
2008	901401	116	07:m60-69	0	0
2008	901401	109	08:m70+	0	0
2008	901401	223	09:f0-9	0	0
2008	901401	237	10:f10-19	0	0
2008	901401	270	11:f20-29	0	0
2008	901401	284	12:f30-39	0	0
2008	901401	236	13:f40-49	0	0
2008	901401	191	14:f50-59	0	0
2008	901401	138	15:f60-69	0	0
2008	901401	158	16:f70+	0	0
2008	901402	1622	01:m0-9	0	0
2008	901402	1752	02:m10-19	0	0
2008	901402	1680	03:m20-29	0	0
2008	901402	1544	04:m30-39	0	0
2008	901402	1236	05:m40-49	0	0
2008	901402	704	06:m50-59	0	0
2008	901402	394	07:m60-69	0	0
2008	901402	316	08:m70+	0	0
2008	901402	1568	09:f0-9	0	0
2008	901402	1534	10:f10-19	0	0
2008	901402	1698	11:f20-29	0	0
2008	901402	1626	12:f30-39	0	0
2008	901402	1261	13:f40-49	0	0
2008	901402	814	14:f50-59	0	0
2008	901402	432	15:f60-69	0	0
2008	901402	442	16:f70+	0	0
2008	901403	139	01:m0-9	0	0
2008	901403	142	02:m10-19	0	0
2008	901403	174	03:m20-29	0	0
2008	901403	216	04:m30-39	0	0
2008	901403	144	05:m40-49	0	0
2008	901403	97	06:m50-59	0	0
2008	901403	83	07:m60-69	0	0
2008	901403	64	08:m70+	0	0
2008	901403	151	09:f0-9	0	0
2008	901403	157	10:f10-19	0	0
2008	901403	197	11:f20-29	0	0
2008	901403	195	12:f30-39	0	0
2008	901403	150	13:f40-49	0	0
2008	901403	134	14:f50-59	0	0
2008	901403	94	15:f60-69	0	0
2008	901403	116	16:f70+	0	0
2008	901404	289	01:m0-9	0	0
2008	901404	299	02:m10-19	0	0
2008	901404	346	03:m20-29	0	0
2008	901404	313	04:m30-39	0	0
2008	901404	220	05:m40-49	0	0
2008	901404	133	06:m50-59	0	0
2008	901404	95	07:m60-69	0	0
2008	901404	77	08:m70+	0	0
2008	901404	247	09:f0-9	0	0
2008	901404	262	10:f10-19	0	0
2008	901404	307	11:f20-29	0	0
2008	901404	293	12:f30-39	0	0
2008	901404	230	13:f40-49	0	0
2008	901404	179	14:f50-59	0	0
2008	901404	111	15:f60-69	0	0
2008	901404	120	16:f70+	0	0
2008	901501	784	01:m0-9	0	0
2008	901501	799	02:m10-19	0	0
2008	901501	965	03:m20-29	0	0
2008	901501	887	04:m30-39	0	0
2008	901501	732	05:m40-49	0	0
2008	901501	489	06:m50-59	0	0
2008	901501	330	07:m60-69	0	0
2008	901501	295	08:m70+	0	0
2008	901501	747	09:f0-9	0	0
2008	901501	817	10:f10-19	0	0
2008	901501	884	11:f20-29	0	0
2008	901501	935	12:f30-39	0	0
2008	901501	770	13:f40-49	0	0
2008	901501	570	14:f50-59	0	0
2008	901501	404	15:f60-69	0	0
2008	901501	418	16:f70+	0	0
2008	901502	1513	01:m0-9	0	0
2008	901502	1321	02:m10-19	0	0
2008	901502	1458	03:m20-29	0	0
2008	901502	1257	04:m30-39	0	0
2008	901502	1016	05:m40-49	0	0
2008	901502	642	06:m50-59	0	0
2008	901502	328	07:m60-69	0	0
2008	901502	303	08:m70+	0	0
2008	901502	1436	09:f0-9	0	0
2008	901502	1263	10:f10-19	0	0
2008	901502	1383	11:f20-29	0	0
2008	901502	1351	12:f30-39	0	0
2008	901502	1011	13:f40-49	0	0
2008	901502	683	14:f50-59	0	0
2008	901502	405	15:f60-69	0	0
2008	901502	376	16:f70+	0	0
2008	901505	602	01:m0-9	0	0
2008	901505	615	02:m10-19	0	0
2008	901505	740	03:m20-29	0	0
2008	901505	630	04:m30-39	0	0
2008	901505	518	05:m40-49	0	0
2008	901505	305	06:m50-59	0	0
2008	901505	225	07:m60-69	0	0
2008	901505	175	08:m70+	0	0
2008	901505	567	09:f0-9	0	0
2008	901505	618	10:f10-19	0	0
2008	901505	630	11:f20-29	0	0
2008	901505	675	12:f30-39	0	0
2008	901505	554	13:f40-49	0	0
2008	901505	382	14:f50-59	0	0
2008	901505	273	15:f60-69	0	0
2008	901505	275	16:f70+	0	0
2008	901601	466	01:m0-9	0	0
2008	901601	478	02:m10-19	0	0
2008	901601	481	03:m20-29	0	0
2008	901601	484	04:m30-39	0	0
2008	901601	419	05:m40-49	0	0
2008	901601	232	06:m50-59	0	0
2008	901601	130	07:m60-69	0	0
2008	901601	93	08:m70+	0	0
2008	901601	471	09:f0-9	0	0
2008	901601	444	10:f10-19	0	0
2008	901601	514	11:f20-29	0	0
2008	901601	494	12:f30-39	0	0
2008	901601	394	13:f40-49	0	0
2008	901601	226	14:f50-59	0	0
2008	901601	144	15:f60-69	0	0
2008	901601	110	16:f70+	0	0
2008	901602	469	01:m0-9	0	0
2008	901602	493	02:m10-19	0	0
2008	901602	512	03:m20-29	0	0
2008	901602	496	04:m30-39	0	0
2008	901602	445	05:m40-49	0	0
2008	901602	314	06:m50-59	0	0
2008	901602	189	07:m60-69	0	0
2008	901602	154	08:m70+	0	0
2008	901602	461	09:f0-9	0	0
2008	901602	450	10:f10-19	0	0
2008	901602	572	11:f20-29	0	0
2008	901602	528	12:f30-39	0	0
2008	901602	515	13:f40-49	0	0
2008	901602	325	14:f50-59	0	0
2008	901602	205	15:f60-69	0	0
2008	901602	197	16:f70+	0	0
2008	901603	476	01:m0-9	0	0
2008	901603	493	02:m10-19	0	0
2008	901603	854	03:m20-29	0	0
2008	901603	564	04:m30-39	0	0
2008	901603	524	05:m40-49	0	0
2008	901603	351	06:m50-59	0	0
2008	901603	160	07:m60-69	0	0
2008	901603	194	08:m70+	0	0
2008	901603	468	09:f0-9	0	0
2008	901603	458	10:f10-19	0	0
2008	901603	531	11:f20-29	0	0
2008	901603	574	12:f30-39	0	0
2008	901603	529	13:f40-49	0	0
2008	901603	337	14:f50-59	0	0
2008	901603	205	15:f60-69	0	0
2008	901603	240	16:f70+	0	0
2008	901604	370	01:m0-9	0	0
2008	901604	385	02:m10-19	0	0
2008	901604	378	03:m20-29	0	0
2008	901604	412	04:m30-39	0	0
2008	901604	360	05:m40-49	0	0
2008	901604	219	06:m50-59	0	0
2008	901604	115	07:m60-69	0	0
2008	901604	114	08:m70+	0	0
2008	901604	357	09:f0-9	0	0
2008	901604	384	10:f10-19	0	0
2008	901604	407	11:f20-29	0	0
2008	901604	449	12:f30-39	0	0
2008	901604	334	13:f40-49	0	0
2008	901604	241	14:f50-59	0	0
2008	901604	153	15:f60-69	0	0
2008	901604	168	16:f70+	0	0
2008	940101	2529	01:m0-9	0	0
2008	940101	2285	02:m10-19	0	0
2008	940101	1790	03:m20-29	0	0
2008	940101	1571	04:m30-39	0	0
2008	940101	1496	05:m40-49	0	0
2008	940101	1066	06:m50-59	0	0
2008	940101	410	07:m60-69	0	0
2008	940101	288	08:m70+	0	0
2008	940101	2312	09:f0-9	0	0
2008	940101	2260	10:f10-19	0	0
2008	940101	1861	11:f20-29	0	0
2008	940101	1835	12:f30-39	0	0
2008	940101	1732	13:f40-49	0	0
2008	940101	1129	14:f50-59	0	0
2008	940101	445	15:f60-69	0	0
2008	940101	408	16:f70+	0	0
2008	940102	977	01:m0-9	0	0
2008	940102	941	02:m10-19	0	0
2008	940102	908	03:m20-29	0	0
2008	940102	804	04:m30-39	0	0
2008	940102	751	05:m40-49	0	0
2008	940102	579	06:m50-59	0	0
2008	940102	271	07:m60-69	0	0
2008	940102	173	08:m70+	0	0
2008	940102	961	09:f0-9	0	0
2008	940102	905	10:f10-19	0	0
2008	940102	888	11:f20-29	0	0
2008	940102	852	12:f30-39	0	0
2008	940102	825	13:f40-49	0	0
2008	940102	642	14:f50-59	0	0
2008	940102	314	15:f60-69	0	0
2008	940102	293	16:f70+	0	0
2008	940103	828	01:m0-9	0	0
2008	940103	751	02:m10-19	0	0
2008	940103	490	03:m20-29	0	0
2008	940103	512	04:m30-39	0	0
2008	940103	513	05:m40-49	0	0
2008	940103	333	06:m50-59	0	0
2008	940103	143	07:m60-69	0	0
2008	940103	113	08:m70+	0	0
2008	940103	815	09:f0-9	0	0
2008	940103	698	10:f10-19	0	0
2008	940103	600	11:f20-29	0	0
2008	940103	626	12:f30-39	0	0
2008	940103	608	13:f40-49	0	0
2008	940103	386	14:f50-59	0	0
2008	940103	172	15:f60-69	0	0
2008	940103	163	16:f70+	0	0
2008	940104	2087	01:m0-9	0	0
2008	940104	1786	02:m10-19	0	0
2008	940104	1556	03:m20-29	0	0
2008	940104	1447	04:m30-39	0	0
2008	940104	1278	05:m40-49	0	0
2008	940104	738	06:m50-59	0	0
2008	940104	292	07:m60-69	0	0
2008	940104	210	08:m70+	0	0
2008	940104	2019	09:f0-9	0	0
2008	940104	1844	10:f10-19	0	0
2008	940104	1609	11:f20-29	0	0
2008	940104	1562	12:f30-39	0	0
2008	940104	1265	13:f40-49	0	0
2008	940104	697	14:f50-59	0	0
2008	940104	297	15:f60-69	0	0
2008	940104	295	16:f70+	0	0
2008	940105	700	01:m0-9	0	0
2008	940105	629	02:m10-19	0	0
2008	940105	527	03:m20-29	0	0
2008	940105	459	04:m30-39	0	0
2008	940105	336	05:m40-49	0	0
2008	940105	221	06:m50-59	0	0
2008	940105	110	07:m60-69	0	0
2008	940105	80	08:m70+	0	0
2008	940105	712	09:f0-9	0	0
2008	940105	601	10:f10-19	0	0
2008	940105	470	11:f20-29	0	0
2008	940105	487	12:f30-39	0	0
2008	940105	380	13:f40-49	0	0
2008	940105	246	14:f50-59	0	0
2008	940105	97	15:f60-69	0	0
2008	940105	131	16:f70+	0	0
2008	940106	399	01:m0-9	0	0
2008	940106	304	02:m10-19	0	0
2008	940106	250	03:m20-29	0	0
2008	940106	224	04:m30-39	0	0
2008	940106	169	05:m40-49	0	0
2008	940106	103	06:m50-59	0	0
2008	940106	61	07:m60-69	0	0
2008	940106	59	08:m70+	0	0
2008	940106	364	09:f0-9	0	0
2008	940106	292	10:f10-19	0	0
2008	940106	247	11:f20-29	0	0
2008	940106	222	12:f30-39	0	0
2008	940106	174	13:f40-49	0	0
2008	940106	142	14:f50-59	0	0
2008	940106	52	15:f60-69	0	0
2008	940106	116	16:f70+	0	0
2008	940107	562	01:m0-9	0	0
2008	940107	468	02:m10-19	0	0
2008	940107	350	03:m20-29	0	0
2008	940107	308	04:m30-39	0	0
2008	940107	183	05:m40-49	0	0
2008	940107	131	06:m50-59	0	0
2008	940107	74	07:m60-69	0	0
2008	940107	96	08:m70+	0	0
2008	940107	506	09:f0-9	0	0
2008	940107	484	10:f10-19	0	0
2008	940107	320	11:f20-29	0	0
2008	940107	266	12:f30-39	0	0
2008	940107	228	13:f40-49	0	0
2008	940107	145	14:f50-59	0	0
2008	940107	81	15:f60-69	0	0
2008	940107	146	16:f70+	0	0
2008	940108	282	01:m0-9	0	0
2008	940108	314	02:m10-19	0	0
2008	940108	238	03:m20-29	0	0
2008	940108	216	04:m30-39	0	0
2008	940108	173	05:m40-49	0	0
2008	940108	104	06:m50-59	0	0
2008	940108	53	07:m60-69	0	0
2008	940108	33	08:m70+	0	0
2008	940108	335	09:f0-9	0	0
2008	940108	282	10:f10-19	0	0
2008	940108	249	11:f20-29	0	0
2008	940108	210	12:f30-39	0	0
2008	940108	186	13:f40-49	0	0
2008	940108	114	14:f50-59	0	0
2008	940108	48	15:f60-69	0	0
2008	940108	51	16:f70+	0	0
2008	940109	663	01:m0-9	0	0
2008	940109	504	02:m10-19	0	0
2008	940109	421	03:m20-29	0	0
2008	940109	353	04:m30-39	0	0
2008	940109	232	05:m40-49	0	0
2008	940109	167	06:m50-59	0	0
2008	940109	85	07:m60-69	0	0
2008	940109	60	08:m70+	0	0
2008	940109	600	09:f0-9	0	0
2008	940109	534	10:f10-19	0	0
2008	940109	408	11:f20-29	0	0
2008	940109	347	12:f30-39	0	0
2008	940109	295	13:f40-49	0	0
2008	940109	164	14:f50-59	0	0
2008	940109	71	15:f60-69	0	0
2008	940109	98	16:f70+	0	0
2008	940110	1546	01:m0-9	0	0
2008	940110	1528	02:m10-19	0	0
2008	940110	1162	03:m20-29	0	0
2008	940110	1131	04:m30-39	0	0
2008	940110	1205	05:m40-49	0	0
2008	940110	755	06:m50-59	0	0
2008	940110	275	07:m60-69	0	0
2008	940110	158	08:m70+	0	0
2008	940110	1503	09:f0-9	0	0
2008	940110	1579	10:f10-19	0	0
2008	940110	1300	11:f20-29	0	0
2008	940110	1347	12:f30-39	0	0
2008	940110	1414	13:f40-49	0	0
2008	940110	745	14:f50-59	0	0
2008	940110	326	15:f60-69	0	0
2008	940110	238	16:f70+	0	0
2008	940111	859	01:m0-9	0	0
2008	940111	728	02:m10-19	0	0
2008	940111	493	03:m20-29	0	0
2008	940111	475	04:m30-39	0	0
2008	940111	359	05:m40-49	0	0
2008	940111	204	06:m50-59	0	0
2008	940111	104	07:m60-69	0	0
2008	940111	65	08:m70+	0	0
2008	940111	819	09:f0-9	0	0
2008	940111	707	10:f10-19	0	0
2008	940111	550	11:f20-29	0	0
2008	940111	531	12:f30-39	0	0
2008	940111	396	13:f40-49	0	0
2008	940111	201	14:f50-59	0	0
2008	940111	112	15:f60-69	0	0
2008	940111	95	16:f70+	0	0
2008	940112	910	01:m0-9	0	0
2008	940112	760	02:m10-19	0	0
2008	940112	546	03:m20-29	0	0
2008	940112	459	04:m30-39	0	0
2008	940112	363	05:m40-49	0	0
2008	940112	220	06:m50-59	0	0
2008	940112	99	07:m60-69	0	0
2008	940112	101	08:m70+	0	0
2008	940112	818	09:f0-9	0	0
2008	940112	719	10:f10-19	0	0
2008	940112	565	11:f20-29	0	0
2008	940112	504	12:f30-39	0	0
2008	940112	400	13:f40-49	0	0
2008	940112	238	14:f50-59	0	0
2008	940112	150	15:f60-69	0	0
2008	940112	148	16:f70+	0	0
2008	940113	779	01:m0-9	0	0
2008	940113	659	02:m10-19	0	0
2008	940113	496	03:m20-29	0	0
2008	940113	443	04:m30-39	0	0
2008	940113	313	05:m40-49	0	0
2008	940113	250	06:m50-59	0	0
2008	940113	140	07:m60-69	0	0
2008	940113	142	08:m70+	0	0
2008	940113	743	09:f0-9	0	0
2008	940113	624	10:f10-19	0	0
2008	940113	514	11:f20-29	0	0
2008	940113	452	12:f30-39	0	0
2008	940113	362	13:f40-49	0	0
2008	940113	247	14:f50-59	0	0
2008	940113	149	15:f60-69	0	0
2008	940113	183	16:f70+	0	0
2008	940201	924	01:m0-9	0	0
2008	940201	862	02:m10-19	0	0
2008	940201	771	03:m20-29	1	1
2008	940201	679	04:m30-39	0	0
2008	940201	650	05:m40-49	1	1
2008	940201	451	06:m50-59	0	0
2008	940201	273	07:m60-69	0	0
2008	940201	208	08:m70+	0	0
2008	940201	906	09:f0-9	1	1
2008	940201	804	10:f10-19	0	0
2008	940201	751	11:f20-29	0	0
2008	940201	708	12:f30-39	1	2
2008	940201	678	13:f40-49	0	0
2008	940201	540	14:f50-59	1	2
2008	940201	282	15:f60-69	0	0
2008	940201	305	16:f70+	0	0
2008	940202	473	01:m0-9	0	0
2008	940202	414	02:m10-19	0	0
2008	940202	417	03:m20-29	0	0
2008	940202	430	04:m30-39	0	0
2008	940202	389	05:m40-49	0	0
2008	940202	245	06:m50-59	0	0
2008	940202	163	07:m60-69	0	0
2008	940202	144	08:m70+	0	0
2008	940202	461	09:f0-9	0	0
2008	940202	427	10:f10-19	0	0
2008	940202	432	11:f20-29	1	1
2008	940202	433	12:f30-39	0	0
2008	940202	420	13:f40-49	0	0
2008	940202	280	14:f50-59	0	0
2008	940202	206	15:f60-69	0	0
2008	940202	192	16:f70+	0	0
2008	940203	197	01:m0-9	0	0
2008	940203	216	02:m10-19	0	0
2008	940203	185	03:m20-29	0	0
2008	940203	177	04:m30-39	0	0
2008	940203	171	05:m40-49	0	0
2008	940203	114	06:m50-59	0	0
2008	940203	87	07:m60-69	0	0
2008	940203	61	08:m70+	0	0
2008	940203	201	09:f0-9	0	0
2008	940203	243	10:f10-19	0	0
2008	940203	204	11:f20-29	1	1
2008	940203	189	12:f30-39	0	0
2008	940203	201	13:f40-49	1	1
2008	940203	111	14:f50-59	0	0
2008	940203	98	15:f60-69	0	0
2008	940203	107	16:f70+	0	0
2008	940204	435	01:m0-9	0	0
2008	940204	388	02:m10-19	0	0
2008	940204	282	03:m20-29	0	0
2008	940204	252	04:m30-39	0	0
2008	940204	218	05:m40-49	0	0
2008	940204	132	06:m50-59	0	0
2008	940204	80	07:m60-69	0	0
2008	940204	57	08:m70+	0	0
2008	940204	403	09:f0-9	0	0
2008	940204	370	10:f10-19	0	0
2008	940204	295	11:f20-29	0	0
2008	940204	281	12:f30-39	0	0
2008	940204	216	13:f40-49	0	0
2008	940204	148	14:f50-59	0	0
2008	940204	88	15:f60-69	0	0
2008	940204	104	16:f70+	0	0
2008	940205	290	01:m0-9	0	0
2008	940205	299	02:m10-19	0	0
2008	940205	295	03:m20-29	0	0
2008	940205	272	04:m30-39	0	0
2008	940205	298	05:m40-49	0	0
2008	940205	250	06:m50-59	0	0
2008	940205	152	07:m60-69	0	0
2008	940205	128	08:m70+	0	0
2008	940205	320	09:f0-9	0	0
2008	940205	261	10:f10-19	0	0
2008	940205	250	11:f20-29	0	0
2008	940205	268	12:f30-39	0	0
2008	940205	365	13:f40-49	0	0
2008	940205	251	14:f50-59	0	0
2008	940205	185	15:f60-69	0	0
2008	940205	201	16:f70+	0	0
2008	940206	759	01:m0-9	0	0
2008	940206	774	02:m10-19	0	0
2008	940206	679	03:m20-29	0	0
2008	940206	656	04:m30-39	0	0
2008	940206	566	05:m40-49	0	0
2008	940206	402	06:m50-59	0	0
2008	940206	235	07:m60-69	0	0
2008	940206	218	08:m70+	0	0
2008	940206	726	09:f0-9	0	0
2008	940206	737	10:f10-19	0	0
2008	940206	660	11:f20-29	0	0
2008	940206	627	12:f30-39	1	1
2008	940206	635	13:f40-49	0	0
2008	940206	433	14:f50-59	0	0
2008	940206	304	15:f60-69	0	0
2008	940206	323	16:f70+	0	0
2008	940207	561	01:m0-9	0	0
2008	940207	545	02:m10-19	0	0
2008	940207	427	03:m20-29	0	0
2008	940207	396	04:m30-39	0	0
2008	940207	378	05:m40-49	0	0
2008	940207	240	06:m50-59	0	0
2008	940207	164	07:m60-69	0	0
2008	940207	134	08:m70+	0	0
2008	940207	559	09:f0-9	0	0
2008	940207	537	10:f10-19	0	0
2008	940207	400	11:f20-29	0	0
2008	940207	445	12:f30-39	0	0
2008	940207	404	13:f40-49	0	0
2008	940207	292	14:f50-59	0	0
2008	940207	212	15:f60-69	0	0
2008	940207	200	16:f70+	0	0
2008	940208	279	01:m0-9	0	0
2008	940208	278	02:m10-19	0	0
2008	940208	243	03:m20-29	0	0
2008	940208	316	04:m30-39	0	0
2008	940208	259	05:m40-49	0	0
2008	940208	192	06:m50-59	0	0
2008	940208	117	07:m60-69	0	0
2008	940208	113	08:m70+	0	0
2008	940208	281	09:f0-9	0	0
2008	940208	281	10:f10-19	0	0
2008	940208	246	11:f20-29	0	0
2008	940208	285	12:f30-39	0	0
2008	940208	278	13:f40-49	0	0
2008	940208	229	14:f50-59	0	0
2008	940208	144	15:f60-69	0	0
2008	940208	175	16:f70+	0	0
2008	940211	447	01:m0-9	0	0
2008	940211	454	02:m10-19	0	0
2008	940211	448	03:m20-29	0	0
2008	940211	323	04:m30-39	0	0
2008	940211	267	05:m40-49	0	0
2008	940211	206	06:m50-59	0	0
2008	940211	105	07:m60-69	0	0
2008	940211	95	08:m70+	0	0
2008	940211	374	09:f0-9	0	0
2008	940211	397	10:f10-19	0	0
2008	940211	371	11:f20-29	1	1
2008	940211	356	12:f30-39	0	0
2008	940211	312	13:f40-49	0	0
2008	940211	220	14:f50-59	1	1
2008	940211	140	15:f60-69	0	0
2008	940211	140	16:f70+	0	0
2008	940213	710	01:m0-9	0	0
2008	940213	694	02:m10-19	0	0
2008	940213	553	03:m20-29	0	0
2008	940213	456	04:m30-39	0	0
2008	940213	345	05:m40-49	0	0
2008	940213	248	06:m50-59	0	0
2008	940213	152	07:m60-69	0	0
2008	940213	137	08:m70+	0	0
2008	940213	737	09:f0-9	0	0
2008	940213	689	10:f10-19	0	0
2008	940213	565	11:f20-29	0	0
2008	940213	491	12:f30-39	1	1
2008	940213	443	13:f40-49	0	0
2008	940213	285	14:f50-59	0	0
2008	940213	206	15:f60-69	0	0
2008	940213	180	16:f70+	0	0
2008	940214	445	01:m0-9	0	0
2008	940214	503	02:m10-19	0	0
2008	940214	356	03:m20-29	0	0
2008	940214	349	04:m30-39	0	0
2008	940214	291	05:m40-49	0	0
2008	940214	184	06:m50-59	0	0
2008	940214	113	07:m60-69	0	0
2008	940214	112	08:m70+	0	0
2008	940214	412	09:f0-9	0	0
2008	940214	414	10:f10-19	0	0
2008	940214	341	11:f20-29	0	0
2008	940214	334	12:f30-39	0	0
2008	940214	334	13:f40-49	0	0
2008	940214	221	14:f50-59	0	0
2008	940214	141	15:f60-69	0	0
2008	940214	154	16:f70+	0	0
2008	940215	253	01:m0-9	0	0
2008	940215	237	02:m10-19	0	0
2008	940215	209	03:m20-29	0	0
2008	940215	215	04:m30-39	0	0
2008	940215	179	05:m40-49	0	0
2008	940215	141	06:m50-59	0	0
2008	940215	103	07:m60-69	0	0
2008	940215	101	08:m70+	0	0
2008	940215	220	09:f0-9	0	0
2008	940215	201	10:f10-19	0	0
2008	940215	198	11:f20-29	0	0
2008	940215	237	12:f30-39	0	0
2008	940215	190	13:f40-49	0	0
2008	940215	173	14:f50-59	1	1
2008	940215	114	15:f60-69	0	0
2008	940215	151	16:f70+	0	0
2008	940301	272	01:m0-9	0	0
2008	940301	292	02:m10-19	0	0
2008	940301	218	03:m20-29	0	0
2008	940301	165	04:m30-39	0	0
2008	940301	136	05:m40-49	0	0
2008	940301	71	06:m50-59	0	0
2008	940301	45	07:m60-69	0	0
2008	940301	43	08:m70+	0	0
2008	940301	292	09:f0-9	0	0
2008	940301	256	10:f10-19	0	0
2008	940301	203	11:f20-29	0	0
2008	940301	183	12:f30-39	0	0
2008	940301	129	13:f40-49	1	1
2008	940301	81	14:f50-59	0	0
2008	940301	56	15:f60-69	0	0
2008	940301	63	16:f70+	0	0
2008	940302	637	01:m0-9	0	0
2008	940302	617	02:m10-19	0	0
2008	940302	401	03:m20-29	0	0
2008	940302	375	04:m30-39	0	0
2008	940302	266	05:m40-49	0	0
2008	940302	149	06:m50-59	0	0
2008	940302	117	07:m60-69	0	0
2008	940302	112	08:m70+	0	0
2008	940302	616	09:f0-9	0	0
2008	940302	584	10:f10-19	0	0
2008	940302	402	11:f20-29	0	0
2008	940302	361	12:f30-39	0	0
2008	940302	247	13:f40-49	0	0
2008	940302	199	14:f50-59	0	0
2008	940302	138	15:f60-69	0	0
2008	940302	141	16:f70+	0	0
2008	940303	578	01:m0-9	0	0
2008	940303	521	02:m10-19	0	0
2008	940303	387	03:m20-29	0	0
2008	940303	362	04:m30-39	0	0
2008	940303	306	05:m40-49	0	0
2008	940303	178	06:m50-59	0	0
2008	940303	109	07:m60-69	0	0
2008	940303	97	08:m70+	0	0
2008	940303	505	09:f0-9	0	0
2008	940303	453	10:f10-19	0	0
2008	940303	392	11:f20-29	0	0
2008	940303	394	12:f30-39	0	0
2008	940303	287	13:f40-49	0	0
2008	940303	196	14:f50-59	0	0
2008	940303	110	15:f60-69	0	0
2008	940303	140	16:f70+	0	0
2008	940304	289	01:m0-9	0	0
2008	940304	312	02:m10-19	0	0
2008	940304	196	03:m20-29	0	0
2008	940304	197	04:m30-39	0	0
2008	940304	133	05:m40-49	0	0
2008	940304	83	06:m50-59	0	0
2008	940304	50	07:m60-69	0	0
2008	940304	57	08:m70+	0	0
2008	940304	293	09:f0-9	0	0
2008	940304	285	10:f10-19	0	0
2008	940304	216	11:f20-29	0	0
2008	940304	166	12:f30-39	0	0
2008	940304	156	13:f40-49	0	0
2008	940304	111	14:f50-59	0	0
2008	940304	77	15:f60-69	0	0
2008	940304	80	16:f70+	0	0
2008	940305	1311	01:m0-9	0	0
2008	940305	1091	02:m10-19	0	0
2008	940305	991	03:m20-29	0	0
2008	940305	989	04:m30-39	0	0
2008	940305	708	05:m40-49	0	0
2008	940305	444	06:m50-59	0	0
2008	940305	286	07:m60-69	0	0
2008	940305	255	08:m70+	0	0
2008	940305	1246	09:f0-9	0	0
2008	940305	1129	10:f10-19	0	0
2008	940305	962	11:f20-29	0	0
2008	940305	885	12:f30-39	0	0
2008	940305	725	13:f40-49	0	0
2008	940305	484	14:f50-59	0	0
2008	940305	316	15:f60-69	0	0
[truncated: 29,201 more rows]
